# Supplementary material for: Verticillium dahliae effector Vd06254 disrupts cotton defence response by interfering with GhMYC3‐ GhCCD8 ‐mediated hormonal crosstalk between jasmonic acid and strigolactones
Source: Plant Biotechnol J. 2025 Apr 22;23(7):2755–68. doi: 10.1111/pbi.70098 (PMC12205861; doi:10.1111/pbi.70098)
Supplement: Supplementary file 2 — Table S1 Primers used in this study. [file PBI-23-2755-s001.xlsx]

## Sheet: Sheet1
Supplementary Table 1. Primers used in this study
pGR106-Vd06254-F	AGGTCAGCACCAGCTAGCATCGATATGCACACCCAGTCATACCTG	PVX assay
pGR106-Vd06254-R	CTATCAAGCTTATCGGCGGTCGACAGGCAGGCACTGAGAGTAC
qPVXCP-F	gtcaactacctcaactaccac
qPVXCP-R	tatgtagacgtagttatggtgg
qNbActin-F	TGGTCGTACCACCGGTATTGTGTT	qRT-PCR
qNbActin-R	TCACTTGCCCATCAGGAAGCTCAT
NbHSR203J-F	ACGCAGATTTCAACCGAGTAT
NbHSR203J-R	GCCAGTCGCATTGGAGATAA
NbPR1a-F	CCGCCTTCCCTCAACTCAAC
NbPR1a-R	GCACAACCAAGACGTACTGAG
NbPR2-F	AGGTGTTTGCTATGGAATGC
NbPR2-R	TCTGTACCCACCATCTTGC
NbPR4-F	GGCCAAGATTCCTGTGGTAGAT
NbPR4-R	CACTGTTGTTTGAGTTCCTGTTCCT
NbCYP71D20-F	AAGGTCCACCGCACCATGTCCTTAGAG
NbCYP71D20-F	AAGAATTCCTTGCCCCTTGAGTACTTGC
NbPti5-F	CCTCCAAGTTTGAGCTCGGATAGT
NbPti5-R	CCAAGAAATTCTCCATGCACTCTGTC
GhHistone3F	TCAAGACTGACTGATTTGCGTTT
GhHistone3R	GCGCAAAGGGTTGGTGTCTTC
GhAOC-3-F	AGGGGAGATTTGGAGAAACGG
GhAOC-3-R	TCAAAAATGCCAGACCCACCAG
GhAOS-1-F	CGGATTAGAGCCTCAGTGTCGG
GhAOS-1-R	ATCTTGAGAAATGAAAGGACCAGG
GhAOS-4-F	GTGGATTAGCAGGGCTGGAGTC
GhAOS-4-R	ACATCTCCCCTGCTTTCACCTG
GhPR2-F	CAATTTCTCGTTCCGGCCATGC
GhPR2-R	CCTGTGTCGATCGCTGTGGAAA
GhPR5-F	CCCGTCACCCTGGTAGAGTT
GhPR5-R	TGCATATTGGCAATCCCCTG
GhF5H-6-F	TCTCCTCCTCCATGAGACAGCC
GhF5H-6-R	AAAATCAGGTGCACCCTCGTCC
GhF5H--F	CTCCGTCCTTGGCAGGTATTGG
GhF5H-7-R	ATAACCCGAGTTGCGTTCCTGG
qVd06254-F	CCTGCGACAAGAACGACAA
qVd06254-R	AGGGATACCGCCGAACTG
qVd-F	AACAACAGTCCGATGGATAATTC
qVd-R	GTACCGGGCTCGAGATCG
qVdGAPDH-F	CGAGTCCACTGGTGTCTTCA
qVdGAPDH-R	CCCTCAACGATGGTGAACTT
qGhCCD8-F	GCTCATCCCATAGTGACTGATG
qGhCCD8-R	AAGGAAGGCTTTAGATTCAGG
qGhVSP2-F	TTGTTCGATGAGTGGGTAATGG
qGhVSP2-R	CCTGAATACTTTGATGGTTCCTTG
qGhPDF1.2-F	GCGGATGGTGATAAGATATGCGAG
qGhPDF1.2-R	CCATTAGGAAAACCCTCTGTCTTGC
qGhDWARF27-F	AAACAGCGATGTTCTCCGGT
qGhDWARF27-R	AAACTACTGCTGTCCTGTGCT
qGhD14-F	GAAGGAGGATTTGATGGT
qGhD14-R	TGCTTTGGCTAATGGGAG
WMV067-Vd06254-F	AACACGGGGGACgtcgacATGGTCTCTGGTAGCGGCCATTC	For overexpression in cotton
WMV067-Vd06254-R	GCCCTTGCTCACCATGGATCCAGGCAGGCACTGAGAGTAC
B303-ΔVd06254-5’UTR-F	GGACCGGACGGGGCGGTACCGGTACCCCAGCCGCTCCTCGGCGAGCG	For knock out in V. dahliae
B303-ΔVd06254-5’UTR-R	CTTCAATATCAGTTAACGTCTCGTTGCGCGTTCGAAAAGAATG
B303-ΔVd06254-HPH-F	CATTCTTTTCGAACGCGCAACGAGACGTTAACTGATATTGAAG
B303-ΔVd06254-HPH-R	CCACGGCTATCCTTCGTCGGTCCTATTCCTTTGCCCTCGGACG
B303-ΔVd06254-3’UTR-F	CGTCCGAGGGCAAAGGAATAGGACCGACGAAGGATAGCCGTGG
B303-ΔVd06254-3’UTR-R	TAGTCCCGGGTCTTAATTAATTAATTAAGATTGGAATTGCTTCTTTCGGG
BD-Vd06254-F	CATATGGCCATGGAGGCCGAATTCATGGTCTCTGGTAGCGGCCATTC	Y2H
BD-Vd06254-R	TGCGGCCGCTGCAGGTCGACGCTAAGGCAGGCACTGAGAGTAC
AD-GhMYC3-F	GCCATGGAGGCCAGTGAATTCATGTCTTCCTCTTCTTCGTC
AD-GhMYC3-R	TGCAGCTCGAGCTCGATGGATCCCCTAATTCAACGTGCATCTCTG
cLUC-Vd06254-F	TACGCGTCCCGGGGCGGTACCATGCACACCCAGTCATACCTG	LCI
cLUC-Vd06254-R	ACGAAAGCTCTGCAGGTCGACCTAAGGCAGGCACTGAGAGTAC
nLuc-GhMYC3-F	GAGAACACGGGGGACGAGCTCATGTCTTCCTCTTCTTCGTC
nLuc-GhMYC3-R	CGCGTACGAGATCTGGTCGACATTCAACGTGCATCTCTG
pGEX4T-2-Vd06254N-F	GATCTGGTTCCGCGTGGATCCATGGTCTCTGGTAGCGGCCATTC	EMSA, pull-down
pGEX4T-2-Vd06254N-R	CGATGCGGCCGCTCGAGTCGACAGGCAGGCACTGAGAGTAC
pET28a-GhMCY3-F	GGACAGCAAATGGGTCGCGAATTCATGTCTTCCTCTTCTTCGTC
pET28a-GhMYC3-R	AGTGGTGGTGGTGGTGGTGCTCGAGTATTCAACGTGCATCTCTG
QBV3-Vd06254-F	CAAAAAAGCAGGCTCAGGGGATATCATGGTCTCTGGTAGCGGCC	Entry vectors
QBV3-Vd06254-R	AAAGCTGGGTGCAGGGCGATATCAGGCAGGCACTGAGAGTAC
QBV3-GhMYC3-3*Flag-F	GCTCAGGGAAGCTTATCGATATGTCTTCCTCTTCTTCGTC
QBV3-GhMYC3-3*Flag-R	TCTTTGTAGTCCTCGACGATATTCAACGTGCATCTCTG
WMV068-GhMCY3-F	GAGAGAACACGGGGGACgtcgacATGTCTTCCTCTTCTTCGTC	For overexpression in cotton
WMV068-GhMCY3-R	GAACATCGTATGGGTACATggatccATTCAACGTGCATCTCTG
WMC016-GhMYC3-F	agagtcgaagtagtgattgTTGGGGTCCAGTTTCGAGAGGgttttagagctagaaata	For knock out in cotton
WMC016-GhMYC3-R	TATTTCTAGCTCTAAAACCCCCGAAGGATGTAGGAACAATCACTACTTCGACTC
pAbAi-proGhCCD8-F	AAAATGATGAATTGAAAAGCTTcttgctgggccatcaagcac	Y1H
pAbAi-proGhCCD8-R	CATACAGAGCACATGCCTCGAGTGGGGAAAGAAAAAGTTAAGAAG
probeGhCCD8-F-5'Biotin	aaagagattaaaccctgtgtcttgtagtgcaa	EMSA
probeGhCCD8-R-5'Biotin	TTGCACTACAAGACACAGGGTTTAATCTCTTT
probeGhCCD8m-F-5'Biotin	aaagagattaaacaaaaaatcttgtagtgcaa
probeGhCCD8m-R-5'Biotin	TTGCACTACAAGATTTTTTGTTTAATCTCTTT
pLL00r-proGhCCD8-F	ACGGCCAGTGCCAAGCTTcttgctgggccatcaagcac	LCI
pLL00r-proGhCCD8-R	GGATCCTCTAGAGTCGACTGGGGAAAGAAAAAGTTAAGAAG
WMV067-GhCCD8-F	AACACGGGGGACgtcgacATGGACTCCCTATCACTTTCAG	For overexpression in cotton
WMV067-GhCCD8-R	GCCCTTGCTCACCATggatccTTCTTTGGGTACCCAACATCC
WMC016-GhCCD8-F	agagtcgaagtagtgattgAGGAAGATGAAGACGGTCGgttttagagctagaaata	For knock out in cotton
WMC016-GhCCD8-R	TATTTCTAGCTCTAAAACACTTTGTAGGGTTGATGCTCAATCACTACTTCGACTC
pCAMBIA2300-GhMYC3-GFP-F	ggagagaacacgggggactctagaATGTCTTCCTCTTCTTCGTC	LCI
pCAMBIA2300-GhMYC3-GFP-R	CCCATGTTAATTAAGGATCCATTCAACGTGCATCTCTG
